# Supplementary material for: STAT3 Inhibition Attenuates MYC Expression by Modulating Co-Activator Recruitment and Suppresses Medulloblastoma Tumor Growth by Augmenting Cisplatin Efficacy In Vivo
Source: Cancers (Basel). 2023 Apr 11;15(8):2239. doi: 10.3390/cancers15082239 (PMC10136921; doi:10.3390/cancers15082239)
Supplement: Supplementary file 1 [file cancers-15-02239-s001.zip]

Archive with 2 entries (2 files):
- cancers-2267642-supplementary.pdf
- File S1-Original Images for Blots.pptx
